# Supplementary material for: Combination of Zearalenone and Deoxynivalenol Induces Apoptosis by Mitochondrial Pathway in Piglet Sertoli Cells: Role of Endoplasmic Reticulum Stress
Source: Toxins (Basel). 2023 Jul 21;15(7):471. doi: 10.3390/toxins15070471 (PMC10467067; doi:10.3390/toxins15070471)
Supplement: Supplementary file 1 [file toxins-15-00471-s001.zip]

Archive with 1 entries (1 files):
- toxins-2449262-supplementary.pdf
